# Supplementary material for: Photomechanical Polymer Nanocomposites for Drug Delivery Devices
Source: Molecules. 2021 Sep 4;26(17):5376. doi: 10.3390/molecules26175376 (PMC8433747; doi:10.3390/molecules26175376)
Supplement: Supplementary file 1 [file molecules-26-05376-s001.zip]

Archive with 6 entries (5 files):
- SuppMat/
- SuppMat/SupplementaryText_S5.pdf
- SuppMat/VideoS1.mp4
- SuppMat/VideoS2.mp4
- SuppMat/VideoS3.mp4
- SuppMat/VideoS4.mp4
